# Supplementary material for: A scalable Drosophila assay for clinical interpretation of human PTEN variants in suppression of PI3K/AKT induced cellular proliferation
Source: PLoS Genet. 2021 Sep 7;17(9):e1009774. doi: 10.1371/journal.pgen.1009774 (PMC8448351; doi:10.1371/journal.pgen.1009774)
Supplement: S1 Table — 97 PTEN variants were assessed for wing size in 7 independent batches. Each batch comprised PTEN-WT, attP2 and number of different variants. The raw and the normalized data for each PTEN variant assayed is provided. (XLSX) [file pgen.1009774.s009.xlsx]

## Sheet: Read me
	Batch 1	Batch 2	Batch 3	Batch 4	Batch 5	Batch 6	Batch 7
The relative function of 97 hPTEN variants was assessed using wing size as an assay across 7 independent batches	attP2	attP2	attP2	attP2	attP2	attP2	attP2
Each batch of crosses comprised flies in which PTEN-WT, attP2 in addition to a number of different variants were expressed	hPTEN-WT	hPTEN-WT	hPTEN-WT	hPTEN-WT	hPTEN-WT	hPTEN-WT	hPTEN-WT
	4A	G36E	A34P	N12T	M1I	K6I	G44D
This data has been represented in Fig 5, Fig S4 and S5	C124S	R47W	A34D	R14G	K6E	Y68X	P246L
	D22E	R47K	H93R	Y27C	R15S	C124R
	P38H	Y68H	H93Y	Y65C	Y68N	M134T
	L70V	H123Q	A121P	D107G	E73K	T202I
	T78A	Y180H	A126P	M134I	A121E	Y240X
	D92N	I203V	A126D	Q171E	G129R	L320X
	H93Q	N228S	G127R	R173H	A151P	K342N
	I101T	N262S	R130L	C211W	R173P	V343L
	I101F	F279L	R130Q	E285X	E256K	L345V
	D107V	L295V	A309S		D268E	P354Q
	N117S	Q298E	P357S		F279I	I400V
	H118P	K322E	T363N		K330E	K402N
	H123Y				Y346F	M35V
	C124S-4A
	G129E
	T131I
	I135fs
	I135T
	Y138L
	L139X
	E157G
	T167N
	Y176C
	F241S
	D252G
	V255A
	W274L
	N276S
	D326N
	R335X

## Sheet: Batch 1
	attP2	hPTEN-WT	4A	C124S	D22E	P38H	L70V	T78A	D92N	H93Q	I101T	I101F	D107V	N117S	H118P	H123Y	C124S-4A	G129E	T131I	I135fs	I135T	Y138L	L139X	E157G	T167N	Y176C	F241S	D252G	V255A	W274L	N276S	D326N	R335X
	500909	480472	314831	563520	550171	544943	530667	485588	524712	529335	566160	499673	547839	456492	505477	555008	541592	544688	536770	514334	531521	531534	534723	490604	519082	463473	552991	536279	530773	500924	561992	553537	539916
	532154	475258	340887	586990	623085	539247	537623	493550	556067	522704	525053	506332	529685	458626	533725	567881	550244	540841	543622	548827	536491	504823	531133	481961	546705	457732	532909	556234	521113	497407	566797	546766	536662
	529361	465164	331027	542646	553391	547373	522775	485540	552782	513362	550626	514220	550356	473036	538151	558941	544331	525258	556933	518712	517410	539333	565611	504451	545778	468890	569162	521471	497440	510267	560163	525035	550432
	542530	506191	318310	526078	588621	546969	537064	480778	546155	544367	525663	525688	549782	450783	567951	550593	552100	571751	558669	492250	530221	527513	554312	505106	525784	451560	553474	536519	528929	507079	533399	544165	544456
	533189	470152	339368	555662	530929	519384	524089	485013	546532	555437	543407	502812	568805	480375	530767	520684	563869	553247	542521	531707	539758	516019	564129	519249	549874	468472	552327	519811	502361	509270	545891	547771	547410
	544816	468502	329232	563003	575500	546725	536762	489590	547402	525741	541170	506517	528188	476066	539443	546397	513565	553950	560470	531899	509802	510109	555178	520678	546871	453259	563745	564662	493833	504144	534000	543476	564223
	534381	488982	327856	562188	592944	556753	527285	491710	552592	541304	523394	500806	543025	463050	552117	555804	491944	565339	556902	537418	517266	510190	562924	486274	543730	456926	571712	527732	495296	500133	550411	556172	517918
	541158		339761	540474	598142	547702	537640	482000	569223	526710	540194	527633		488805	549089	536005	542853	541415	524432	565824	515160	510676	533330	484400	539352	470503	567059	560446	502123	513374	556175	531735	524862
	534817		324384	562218	588171	554146		472820	541408	506441	519473	512081		480435	517192	541771	535197	549231	522571	522249	499491	531010	558195	484423		464183	536631	524812	479792	495301		525987	537275
	545809		328948	577077				484372	517190	539425		492407		472660	578117	567624		554913	520596	524439	525347	509196	495437	509950		428804	553817	553051	480439	515863			548232
			4A	C124S	D22E	P38H	L70V	T78A	D92N	H93Q	I101T	I101F	D107V	N117S	H118P	H123Y	C124S-4A	G129E	T131I	I135fs	I135T	Y138L	L139X	E157G	T167N	Y176C	F241S	D252G	V255A	W274L	N276S	D326N	R335X
average	533912	479246	329460	557986	577884	544805	531738	485096	545406	530483	537238	508817	545383	470033	541203	550071	537299	550063	542349	528766	522247	519040	545497	498710	539647	458380	555383	540102	503210	505376	551104	541627	541139
stdev	12917.6	14345	8846.18	17834.3	28460.1	10784.8	6357.14	5919.01	15030.1	14840.7	15279.4	11270	13822.4	12259.5	21831.5	14550	21840.7	13153.8	15766.9	19925	12648.6	12106.8	22021.5	14960.8	11187	12332.9	13083.6	17055.7	18240.3	6910.28	12571.3	11430.1	13167.7
relative uncertainty (std/avg)	0.0241942	0.0299324	0.0268505	0.031962	0.0492488	0.0197958	0.0119554	0.0122017	0.0275576	0.0279759	0.0284407	0.0221495	0.0253445	0.0260823	0.0403388	0.0264512	0.040649	0.0239132	0.0290715	0.037682	0.0242195	0.0233254	0.0403697	0.0299991	0.0207302	0.0269054	0.0235578	0.0315787	0.0362479	0.0136735	0.0228112	0.0211033	0.0243333
uncertainty of (var-KO)			0.0510447	0.0561561	0.0734429	0.04399	0.0361496	0.0363959	0.0517518	0.05217	0.0526349	0.0463436	0.0495386	0.0502765	0.064533	0.0506454	0.0648432	0.0481074	0.0532657	0.0618762	0.0484137	0.0475196	0.0645638	0.0541932	0.0449244	0.0510995	0.047752	0.0557729	0.0604421	0.0378677	0.0470054	0.0452975	0.0485275
uncertainty of (WT-KO)			0.0541265	0.0541265	0.0541265	0.0541265	0.0541265	0.0541265	0.0541265	0.0541265	0.0541265	0.0541265	0.0541265	0.0541265	0.0541265	0.0541265	0.0541265	0.0541265	0.0541265	0.0541265	0.0541265	0.0541265	0.0541265	0.0541265	0.0541265	0.0541265	0.0541265	0.0541265	0.0541265	0.0541265	0.0541265	0.0541265	0.0541265
relative uncertainty in quadrature			0.0743992	0.0779948	0.0912335	0.0697481	0.0650882	0.0652253	0.0748861	0.0751758	0.0754991	0.071256	0.0733741	0.0738742	0.084227	0.0741258	0.0844649	0.0724155	0.0759402	0.0822092	0.0726193	0.0720263	0.0842506	0.0765936	0.0703412	0.0744368	0.0721799	0.0777194	0.0811352	0.0660579	0.0716881	0.07058	0.0726952
formula for normalization: (Var - KO)/ (WT - KO)
normalized data	0	1	3.73998	-0.440364	-0.804356	-0.199249	0.0397734	0.892983	-0.210255	0.0627404	-0.0608302	0.459065	-0.209826	1.16853	-0.133363	-0.295581	-0.0619583	-0.295444	-0.154321	0.0941435	0.213397	0.272051	-0.211918	0.643955	-0.104901	1.38169	-0.39275	-0.113219	0.561632	0.522005	-0.314472	-0.141123	-0.132187
stdev of normalized data			0.278252	-0.0343461	-0.0733842	-0.0138973	0.00258878	0.0582451	-0.0157452	0.00471656	-0.00459262	0.0327111	-0.0153958	0.0863244	-0.0112328	-0.0219102	-0.0052333	-0.0213947	-0.0117192	0.00773946	0.0154968	0.0195948	-0.0178542	0.0493229	-0.00737889	0.102849	-0.0283487	-0.00879932	0.0455682	0.0344825	-0.0225439	-0.00996047	-0.00960936
num of replicates			10	10	9	9	8	10	10	10	9	10	7	10	10	10	9	10	10	10	10	10	10	10	8	10	10	10	10	10	8	9	10

## Sheet: Batch 2
	attP2	hPTEN-WT	G36E	R47W	R47K	Y68H	H123Q	Y180H	I203V	N228S	N262S	F279L	L295V	Q298E	K322E
	559554	484810	532413	548441	517121	555683	546880	548884	487968	482942	482821	483149	444996	491733	459751
	572107	426338	543802	538016	501904	544337	539087	547994	511435	484955	490180	489548	456490	480027	458996
	510568	472109	567320	525758	514970	529007	552443	566380	489528	476252	476480	481977	494421	504999	463598
	531469	497268	534972	566459	534794	547881	529825	553370	496082	479828	470154	470535	470728	476178	444239
	542989	497164	527359	528493	520888	557116	544521	569171	492454	470449	470593	492073	450635	472882	427621
	542445	471617	556395	517570	521649	569755	544449	543095	489903	468034	466713	476970	475507	479477	457548
	525185	497475	536099	547055	520480	553286	523584	573843	465661	477642	503921	473921	455302	506355	448227
	524129	460760	544812	559470	545394	584139	525492	555210	458187	478515	468616	492543	468250	477849	449172
	537279	483297	551681	530428	543853	540944	526838	553555	449706	489221	502788	462694	494328	477806	482513
	542180	451541	585760	553106	491278	570277		559280	436087	444858	488277		482028		470440
			G36E	R47W	R47K	Y68H	H123Q	Y180H	I203V	N228S	N262S	F279L	L295V	Q298E	K322E
average	538790	474238	548061	541480	521233	555242	537013	557078	477701	475270	482054	480379	469268	485256	456210
stdev	17751.5	23075.7	17923.4	15930.3	17020.3	16141.9	10721.9	9963.92	23872.1	12408.2	13877.9	10259.1	17512.6	12666.6	15073.6
relative uncertainty (std/avg)	0.032947	0.0486585	0.0327032	0.0294199	0.032654	0.0290719	0.0199659	0.017886	0.0499728	0.0261078	0.0287891	0.0213564	0.037319	0.0261029	0.0330408
uncertainty of (var-KO)			0.0656502	0.0623669	0.065601	0.0620189	0.0529129	0.050833	0.0829198	0.0590548	0.0617361	0.0543034	0.070266	0.0590499	0.0659878
uncertainty of (WT-KO)			0.0816055	0.0816055	0.0816055	0.0816055	0.0816055	0.0816055	0.0816055	0.0816055	0.0816055	0.0816055	0.0816055	0.0816055	0.0816055
relative uncertainty in quadrature			0.104735	0.102709	0.104704	0.102498	0.0972586	0.0961429	0.116341	0.100732	0.102327	0.098022	0.107688	0.100729	0.104947
formula for normalization: (Var - KO)/ (WT - KO)
normalized data	0	1	-0.143616	-0.0416575	0.271986	-0.254862	0.0275322	-0.283299	0.946351	0.984018	0.878914	0.904868	1.07698	0.829312	1.27927
stdev of normalized data			-0.0150416	-0.00427859	0.028478	-0.0261228	0.00267775	-0.0272372	0.110099	0.099122	0.0899366	0.088697	0.115978	0.0835359	0.134255
num of replicates			10	10	10	10	9	10	10	10	10	9	10	9	10

## Sheet: Batch 3
	attP2	hPTEN-WT	A34P	A34D	H93R	H93Y	A121P	A126P	A126D	G127R	R130L	R130Q	A309S	P357S	T363N
	500909	492688	532923	553263	545937	513992	453470	490709	542555	549174	486690	551099	482725	483397	419709
	532154	446903	535398	563709	565291	501626	496311	474454	524363	568186	475188	557417	495333	478505	457341
	529361	495829	540256	559786	539930	593567	475104	543762	544222	580715	488207	566713	468120	469712	439765
	542530	462446	567214	547655	572987	546674	502784	535171	547566	558698	489642	567204	490225	473790	485838
	533189	480834	548237	556662	530257	545954	499468	527721	494053	567683	491656	570328	478620	486645	451381
	544816	463831	532275	547776	572593	563874	488558	531610	544615	567028	520793	549469	477197	480182	462932
	534381	463920	532352	547846	558778	523919	470998	488165	514097	578527	463154	552704	485743	490425	467048
	541158	482774	543230	547730	549682	550962	455964	503837	520671	541486	508240		503833	471163	467457
	534817	462233	532863		570960	563662	490447	509678	515107		503699		478966	474295	492754
	545809	465823	519256			565457	432922	492001	540911		467601			466769	484078
			A34P	A34D	H93R	H93Y	A121P	A126P	A126D	G127R	R130L	R130Q	A309S	P357S	T363N
average	533912	471728	538400	553053	556268	546969	476603	509711	528816	563937	489487	559276	484529	477488	462830
stdev	12917.6	15548.9	12754.3	6373.89	15585.3	27425.6	23175.7	23636.4	17866.1	13551.2	18027.1	8660.22	10697.1	7700.39	22281.3
relative uncertainty (std/avg)	0.0241942	0.0329615	0.0236892	0.0115249	0.0280176	0.050141	0.048627	0.0463722	0.0337852	0.0240297	0.0368286	0.0154847	0.0220773	0.0161269	0.0481415
uncertainty of (var-KO)			0.0478834	0.0357191	0.0522117	0.0743352	0.0728211	0.0705664	0.0579793	0.0482239	0.0610228	0.0396789	0.0462714	0.040321	0.0723357
uncertainty of (WT-KO)			0.0571556	0.0571556	0.0571556	0.0571556	0.0571556	0.0571556	0.0571556	0.0571556	0.0571556	0.0571556	0.0571556	0.0571556	0.0571556
relative uncertainty in quadrature			0.0745626	0.067399	0.0774134	0.0937682	0.0925726	0.0908096	0.0814148	0.0747817	0.0836095	0.0695786	0.0735378	0.0699468	0.0921912
formula for normalization: (Var - KO)/ (WT - KO)
normalized data	0	1	-0.0721726	-0.30781	-0.359511	-0.209961	0.921612	0.389191	0.0819564	-0.482834	0.714415	-0.407882	0.794144	0.907369	1.14309
stdev of normalized data			-0.00538137	-0.0207461	-0.027831	-0.0196877	0.085316	0.0353423	0.00667246	-0.0361072	0.0597319	-0.0283799	0.0583996	0.0634675	0.105383
num of replicates			10	8	9	10	10	10	10	8	10	7	9	10	10

## Sheet: Batch 4
	attP2	hPTEN-WT	N12T	R14G	Y27C	Y65C	D107G	M134I	Q171E	R173H	C211W	E285X
	553836	502988	510009	537799	557296	502302	532748	536948	565631	450155	483670	469321
	556335	485824	584109	542517	541666	524614	506552	553993	506453	494647	520553	510984
	557718	490763	475991	546892	545166	492679	525784	542553	554150	495478	500151	511048
	513786	477567	557239	537495	557719	516207	520148	534820	509863	493245	491915	536079
	557031	485551	547006	537643	551122	501229	525637	552308	550362	499898	491270	532577
	555932	465073	567466	559917	538000	504323	516094	534605	537959	482938	490816	523104
	554084	474513	505692	548812	552890	535910	525801	532231	537244	500351	478809	549475
		499270	547047	540665	553646	459735	521959	522604	555840	508514	463571	522567
		497533	530554	542495	560194	466234	511312	543301	519734	499672	470216	523069
		489923	559011		545364	534872	512253	557486	535090		491473	491621
			N12T	R14G	Y27C	Y65C	D107G	M134I	Q171E	R173H	C211W	E285X
average	549817	486900	538412	543804	550306	503810	519829	541085	537233	491655	488244	516984
stdev	15952.7	11873.9	32821.1	7256.8	7431.27	25968.8	8141.55	10989.5	20052.9	17016.2	15878.1	22986.4
relative uncertainty (std/avg)	0.0290146	0.0243867	0.060959	0.0133445	0.0135039	0.0515448	0.015662	0.0203102	0.0373264	0.0346099	0.0325208	0.0444624
uncertainty of (var-KO)			0.0899736	0.0423591	0.0425185	0.0805594	0.0446766	0.0493248	0.066341	0.0636245	0.0615354	0.073477
uncertainty of (WT-KO)			0.0534013	0.0534013	0.0534013	0.0534013	0.0534013	0.0534013	0.0534013	0.0534013	0.0534013	0.0534013
relative uncertainty in quadrature			0.104628	0.0681615	0.0682606	0.0966515	0.0696254	0.0726954	0.0851635	0.0830649	0.0814758	0.0908326
formula for normalization: (Var - KO)/ (WT - KO)
normalized data	0	1	0.181271	0.095579	-0.00777011	0.731233	0.476638	0.138795	0.200023	0.924427	0.97864	0.521846
stdev of normalized data			0.018966	0.00651481	-0.000530393	0.0706747	0.0331861	0.0100897	0.0170346	0.0767874	0.0797355	0.0474006
num of replicates			10	9	10	10	10	10	10	9	10	10

## Sheet: Batch 5
	attP2	hPTEN-WT	M1I	K6E	R15S	Y68N	E73K	A121E	G129R	A151P	R173P	E256K	D268E	F279I	K330E	Y346F
	500749	468499	547612	553420	542981	587834	476468	530000	540775	559177	524029	402107	507196	456450	449842	464395
	520263	483644	536539	553252	509531	506817	476186	546439	534657	527647	520952	395633	477842	478962	433517	462138
	557451	467658	529840	494266	492398	549676	454538	513085	550392	541142	503724	402740	482246	469870	452426	467831
	541412	488970	544740	574282	522633	581926	442769	557953	555912	555084	513192	400977	462962	477131	445319	472482
	544188	474361	539307	562490	561724	550416	465976	530994	542797	562347	533177	414336	477023	486151	442495	477987
	539394	485352	561953	521395	522150	565718	476460	527752	550484	581727	524787	404145	476543	476578	433932	467345
	543657	466766	545378	513521	505146	554538	459839	541973	562861	527735	542612	402004	488315	465233	442978	462713
	525562	485450	546733	510116	549435	555808	477784	535446	513033	536272	538481	400639	493293	466818	444346	457020
	533114	450273	544029	521660	524279	566687	487355	545866	491389	572918	555249	400545	454990	467190	439777	453664
	569697	456535	525648		508690	563627	497236	554647	543538	565762	539384		487241	452354	436641	456807
			M1I	K6E	R15S	Y68N	E73K	A121E	G129R	A151P	R173P	E256K	D268E	F279I	K330E	Y346F
average	537549	472751	542178	533822	523897	558305	471461	538416	538584	552981	529559	402570	480765	469674	442127	464238
stdev	19280.7	13133.6	10149.2	27526.3	21688.4	22089.7	16000.4	13612.8	21378.6	18903.9	15210.9	4999.65	14826.2	10381.5	6311.12	7494.08
relative uncertainty (std/avg)	0.0358678	0.0277811	0.0187194	0.0515646	0.0413983	0.0395656	0.0339379	0.0252831	0.0396941	0.0341855	0.0287237	0.0124193	0.0308388	0.0221036	0.0142744	0.0161427
uncertainty of (var-KO)			0.0545872	0.0874324	0.077266	0.0754334	0.0698056	0.0611509	0.0755619	0.0700533	0.0645915	0.0482871	0.0667066	0.0579713	0.0501422	0.0520105
uncertainty of (WT-KO)			0.0636489	0.0636489	0.0636489	0.0636489	0.0636489	0.0636489	0.0636489	0.0636489	0.0636489	0.0636489	0.0636489	0.0636489	0.0636489	0.0636489
relative uncertainty in quadrature			0.0838507	0.108146	0.100106	0.0986984	0.094467	0.0882644	0.0987967	0.0946501	0.0906821	0.0798926	0.0922006	0.0860922	0.0810273	0.0821966
formula for normalization: (Var - KO)/ (WT - KO)
normalized data	0	1	-0.0714406	0.0575058	0.210686	-0.320319	1.0199	-0.013377	-0.0159743	-0.238162	0.123306	2.08308	0.876319	1.04749	1.4726	1.13137
stdev of normalized data			-0.00599034	0.00621904	0.0210909	-0.031615	0.0963472	-0.00118071	-0.00157821	-0.0225421	0.0111817	0.166423	0.0807971	0.0901805	0.119321	0.0929949
num of replicates			10	9	10	10	10	10	10	10	10	9	10	10	10	10

## Sheet: Batch 6
	attP2	hPTEN-WT	K6I	Y68X	C124R	M134T	T202I	Y240X	L320X	K342N	V343L	L345V	P354Q	I400V	K402N	M35V
	563174	458127	528859	526940	567796	551177	483784	527749	547839	494327	495747	561981	482154	475993	567908	558280
	531672	470035	530980	548064	547711	526184	465045	556300	556631	498138	510044	577110	480686	480468	558313	590462
	573681	438123	549517	522582	557110	556850	497273	557349	548720	502904	507395	553224	501693	474423	562090	554957
	560578	443504	528584	506305	545271	533076	482202	540520	538057	495746	506643	546587	544466	457325	555179	534957
	594282	465658	522240	543912	543492	551851	492353	531675	524984	484839	510436	551175	465497	489800	557692	532016
	607029	457332	530921	527918	550762	534834	474973	540706	555664	487329	492535	568215	470681	495186	511639	558941
	592338	456796	571431	543511	563119	544937	472146	542630	557187	509969	497228	572207	467912	482925	526481	528517
	530681	446791	529225	544592	545639	562262	560583	525073	521200	485402	500464	555846	481354	504027	588506	524449
	573201	439219	541125	512571	554806	555815	486517	569643	572923	480554	506559	566154	468044	500924	558882	551345
	610785	443340	521763	535387	556894	556088	480226	522760	540248	477165	489353	517157	504665	472078	521277	549560
			K6I	Y68X	C124R	M134T	T202I	Y240X	L320X	K342N	V343L	L345V	P354Q	I400V	K402N	M35V
average	573742	451892	535464	531178	553260	547307	489510	541440	546345	491637	501640	556966	486715	483315	550797	548348
stdev	28200.3	11209.6	15115.8	14392.9	8119	12063.4	26692.6	15534	15701.7	10356.5	7599.64	17047.2	24442.8	14394.2	23633.6	19576.2
relative uncertainty (std/avg)	0.0491515	0.0248059	0.0282293	0.0270963	0.0146748	0.0220414	0.0545291	0.0286901	0.0287395	0.0210653	0.0151496	0.0306072	0.05022	0.0297822	0.0429081	0.0357004
uncertainty of (var-KO)			0.0773808	0.0762478	0.0638264	0.0711929	0.103681	0.0778417	0.077891	0.0702168	0.0643011	0.0797587	0.0993715	0.0789337	0.0920596	0.0848519
uncertainty of (WT-KO)			0.0739574	0.0739574	0.0739574	0.0739574	0.0739574	0.0739574	0.0739574	0.0739574	0.0739574	0.0739574	0.0739574	0.0739574	0.0739574	0.0739574
relative uncertainty in quadrature			0.10704	0.106223	0.0976909	0.102655	0.127355	0.107373	0.107409	0.101981	0.0980017	0.108771	0.123873	0.108168	0.118088	0.112559
formula for normalization: (Var - KO)/ (WT - KO)
normalized data	0	1	0.314138	0.349315	0.168093	0.216945	0.691278	0.265094	0.224841	0.673821	0.591727	0.137682	0.714216	0.742121	0.188309	0.208402
stdev of normalized data			0.0336252	0.0371055	0.0164212	0.0222706	0.0880379	0.028464	0.02415	0.0687168	0.0579903	0.0149758	0.0884717	0.0802735	0.022237	0.0234575
num of replicates			10	10	10	10	10	10	10	10	10	10	10	10	10	10

## Sheet: Batch 7
	attP2	hPTEN-WT	G44D	P246L
	567487	479626	538283	538323
	514416	487021	531146	506750
	534955	464148	520333	519611
	569600	510074	539915	513832
		523838	534554	504132
		460792	526223	510140
		480902	505576	529698
		462301	515691	514847
		476628	504031	516629
			511082
			G44D	P246L
average	546614	482814	522683	517107
stdev	26687.6	21650.7	13312.1	10926.7
relative uncertainty (std/avg)	0.0488234	0.0448427	0.0254688	0.0211304
uncertainty of (var-KO)			0.0742922	0.0699538
uncertainty of (WT-KO)			0.0936662	0.0936662
relative uncertainty in quadrature			0.119552	0.116905
formula for normalization: (Var - KO)/ (WT - KO)
normalized data	0	1	0.375095	0.462501
stdev of normalized data			0.0448434	0.0540689
num of replicates			10	9
