# Supplementary material for: A scalable Drosophila assay for clinical interpretation of human PTEN variants in suppression of PI3K/AKT induced cellular proliferation
Source: PLoS Genet. 2021 Sep 7;17(9):e1009774. doi: 10.1371/journal.pgen.1009774 (PMC8448351; doi:10.1371/journal.pgen.1009774)
Supplement: S2 Table — Each PTEN variant used in this study is listed with its ClinVar, COSMIC, gnomAD, normalized value for wing size assay, pAKT/AKT levels in HEK [50], PIP3 to PlP2 hydrolysis in yeast [58], VAC14 sentinel interaction in yeast and developmental delay assay in Drosophila [50], as well as CADD Phred and PolyPhen-2 scores. (XLSX) [file pgen.1009774.s010.xlsx]

## Sheet: Annotation of PTEN variants
Variants	Amino acid position	ClinVAR	ClinVar submitters information	ClinVar significance	ClinVar Condition	Cosmic	Cosmic incidence	Cosmic - primary tissue type	Cosmic -histology	gnomAD	gnomAD - Allele frequency	gnomAD - Allele Count	gnomAD- Allele Count	Hemi/homozygous gnomAD	ClinGen Paper Before call	ClinGen Paper FINAL call	same amino acid to disease info (from ClinVar/COSMIC/gnomAD)	Additional comments	Normalized Wing assay score	Wing assay propagated error	Post_expt_final function calls	HEK pAKT/AKT function calls (Post et al)	HEK pAKT/AKT scores (Post et al)	Vac 14 function calls (Post et al)	Vac 14 scores (Post et al)	Yeast (Mighell et al)	Function calls based on these three assays for calibration	CADD scores	PolyPhen-2 scores	Developmental delay score (Post et al.,)
T78A	78	No	NA	NA	NA	Yes	1*	Brain	Glioma	No	NA	NA	NA	NA	NA	NA	ClinVar - T78I-VUS COSMIC T78N 1* gnomAD-T78N	NA	0.892983	0.0582451	Benign	WT	0.842342	WT	0.87835	0.174071	Benign			0.89773
N117S	117	Yes	Multiple submitters, no conflicts	VUS	Hereditary cancer-predisposing syndrome|not provided|PTEN hamartoma tumor syndrome	Yes	1*	Lung	Carcinoma	Yes	2	251270	7.95957e-06	0	NA	NA	ClinVar - N117H - VUS N117H in gnomAD	NA	1.16853	0.0863244	Benign	WT	0.821429	WT	1.11962	0.240901	Benign	21	0.096	1.35369
I203V	203	Yes	Multiple submitters, no conflicts	VUS	Hereditary cancer-predisposing syndrome|PTEN hamartoma tumor syndrome	Yes	1*	Thyroid	Carcinoma	No	NA	NA	NA	NA	NA	NA	NA	NA	0.946351	0.110099	Benign	WT	1.0157	WT	0.997972	0.449992	Benign			1.16754
N228S	228	Yes	Multiple submitters, no conflicts	VUS	not provided|Hereditary cancer-predisposing syndrome|PTEN hamartoma tumor syndrome	No	NA	NA	NA	No	1	251464	3.97671e-06	0	NA	NA	NA	NA	0.984018	0.099122	VUS	WT	0.882883	WT	1.10021	-0.38234	Benign	18	0.007	0.409078
E256K	256	No	NA	NA	NA	Yes	1*	CNS and Brain	Carcinoma and Glioma	No	NA	NA	NA	NA	NA	NA	ClinVar - E157G-Conflicting Interpretations of pathogenicity COSMIC - E256G/Q 1*	NA	2.08308	0.166423	VUS	WT	1.20238	WT	0.967802	-1.08798	Benign			Lethal
N262S	262	No	NA	NA	NA	No	NA	NA	NA	Yes	1	251402	3.97769e-06	0	NA	NA	COSMIC - N262I 1*	NA	0.878914	0.0899366	Benign	WT	0.857143	WT	1.13096	-0.208005	Benign	23	0.007	0.524452
D268E	268	Yes	Single submiiter	Likely Benign	Hereditary cancer-predisposing syndrome	Yes	3*	Thyroid	Carcinoma	Yes	137	201690	0.00067926	0	NA	NA	COSMIC - D268Y 2*	NA	0.876319	0.0807971	Benign	WT	0.815315	WT	1.03776	0.225343	Benign	18	0.007	0.7656
F279L	279	No	NA	NA	NA	No	NA	NA	NA	No	NA	NA	NA	NA	NA	NA	COSMIC - F241S 1*	NA	0.904868	0.088697	VUS	WT	0.833333	WT	1.0649	-1.03803	Benign			0.580504
Q298E	298	Yes	Reviewed By Expert Panel	VUS	Hereditary cancer-predisposing syndrome|not specified|not provided|PTEN hamartoma tumor syndrome|Cutaneous malignant melanoma 1|Cowden syndrome 1|Meningioma, familial|VACTERL association with hydrocephalus|Follicular thyroid carcinoma|Bannayan-Riley-Ruvalcaba syndrome|Malignant tumor of prostate|Endometrial carcinoma|Glioma susceptibility 2|Macrocephaly/autism syndrome|Squamous cell carcinoma of …	No	NA	NA	NA	Yes	5	282198	1.77181e-05	0	NA- Refer to additional comments	NA- Refer to additional comments	NA	Clingen paper has a Q298X which they classified as pathogenic	0.829312	0.0835359	Benign	WT	0.994083	WT	1.11417	0.305204	Benign	20	0.001	1.46149
K330E	330	Yes	Multiple submitters, no conflicts	VUS	Hereditary cancer-predisposing syndrome	No	NA	NA	NA	No	NA	NA	NN	NA	NA	NA	COSMIC - K330I/N 1*	NA	1.4726	0.119321	VUS	WT	1.17857	WT	1.07494	-0.0947491	Benign			0.701331
Y346F	346	No	NA	NA	NA	No	NA	NA	NA	No	NA	NA	NA	NA	NA	NA	ClinVar - Y346D-VUS COSMIC Y346C/H 1* Y346D 2*		1.13137	0.0929949	Benign	WT	0.846154	WT	1.05155	0.221053	Benign			0.823461
T363N	363	No	NA	NA	NA	No	NA	NA	NA	Yes	1	241778	4.13603e-06	0	NA	NA	ClinVar - T363A/I-VUS	NA	1.14309	0.105383	VUS	WT	0.905325	WT	1.05916	-0.564739	Benign	22	0.058	0.338401
I400V	400	Yes	Single submiiter	VUS	PTEN hamartoma tumor syndrome	No	NA	NA	NA	No	NA	NA	NA	NA	NA	NA	NA	NA	0.742121	0.0802735	Benign	WT	1.0119	WT	1.0068	-0.33863	Benign	22	0.001	0.606586
M1I	1	No	NA	NA	NA	No	NA	NA	NA	No	NA	NA	NA	NA	NA	NA	NA	the first amino acid is mutated	-0.0714406	-0.00599034		NA	NA	NA	NA	-0.679813
K6I	6	No	NA	NA	NA	Yes	1*	CNS	Glioma	No	NA	NA	NA	NA	NA	NA	ClinVar- K6E-Conflicting interpretations of pathogenicity COSMIC - K6E 4* K6R 1* K6N 3* K6T*	NA	0.314138	0.0336252	Pathogenic	LOF	-0.0855856		0.146453	-1.88828		34	0.966	-0.245547
K6E	6	Yes	Conflicting interpetations	VUS	PTEN hamartoma tumor syndrome|Hereditary cancer-predisposing syndrome|Intellectual disability|Macrocephalus|Delayed speech and language development|Ventriculomegaly|Global developmental delay	Yes	4*	Endometrium, stomach, CNS and prostrate	Carcinoma and Glioma	No	NA	NA	NA	NA	NA	NA	COSMIC - K6I/R 1* K6N 3* K6T 2*	NA	0.0575058	0.00621904	Pathogenic	LOF	0.0473373	LOF	0.149964	-1.62352		29	1	-0.103639
N12T	12	Yes	Single submiiter	Pathogenic	PTEN hamartoma tumor syndrome	No	NA	NA	NA	No	NA	NA	NA	NA	NA	NA	NA	NA	0.181271	0.018966	Likely Pathogenic	Partial LOF	0.284024	Partial LOF	0.726773	-0.32115		27	0.977	0.221702
R14G	14	Yes	Multiple submitters, no conflicts	Pathogenic	Cowden syndrome 1|PTEN hamartoma tumor syndrome|not provided	Yes	5*	Vulva, kidney, endometrium and large intestine	Carcinoma and Lymphoid neoplasm	No	NA	NA	NA	No	NA	NA	ClinVar - R14T/K-VUS COSMIC - R14M 4* R14S 2*	NA	0.095579	0.00651481	Pathogenic	LOF	1.31839e-16	Partial LOF	0.186179	-0.71078		24	0.025	-0.170329
R15S	15	Yes	Multiple submitters, no conflicts	Pathogenic	not provided|Hereditary cancer-predisposing syndrome	Yes	4*	CNS, Large intestine,and thyroid	Carcinoma and Glioma	No	NA	NA	NA	No	NA	NA	ClinVar - R15T-VUS R15K-Likely pathogenic COSMIC - R15G 3* R15I/K 7* R15S 4* R15T 1*	NA	0.210686	0.0210909	Pathogenic	Dominant Negative	-0.164091	Partial LOF	0.42321	-2.5811		25	0.123	-0.0660182
D22E	22	No	NA	NA	NA	Yes	1*	CNS	Carcinoma	No	NA	NA	NA	NA	NA	NA	ClinVar - D22Y/H/G-VUS COSMIC - D22G/Y 1*	NA	-0.804356	-0.0733842	Pathogenic	LOF	-0.0887574	Partial LOF	0.203508	-1.45436		32	0.999	0.13782
Y27C	27	Yes	Reviewed By Expert Panel	Likely Pathogenic	Hereditary cancer-predisposing syndrome|Inborn genetic diseases|PTEN hamartoma tumor syndrome	Yes	9*	CNS, endometrium, lung and ovary	Carcinoma and Glioma	No	NA	NA	NA	NA	NA	NA	ClinVar - Y27S-Pathogenic COSMIC - Y27D 9* Y27H/S 1* Y27N 7*		-0.00777011	-0.000530393	Pathogenic	LOF	-0.0650888	LOF	0.143981	-1.64856				-0.189036
A34D	34	No	NA	NA	NA	Yes	1*	Endometrium	Carcinoma	No	NA	NA	NA	NA	NA	NA	ClinVar - A34P/V-VUS COSMIC - A34G/S 1* A34T/V 2*	NA	-0.30781	-0.0207461	Pathogenic	LOF	-0.0867902	LOF	-0.00836203	-3.84201				-0.168042
A34P	34	Yes	Single submiiter	VUS	Hereditary cancer-predisposing syndrome	No	NA	NA	NA	No	NA	NA	NA	NA	NA	NA	COSMIC - A34G/S/D 1* A34T/V 2*	NA	-0.0721726	-0.00538137	Pathogenic	dominant negative	-0.106762	LOF	0.0523354	-3.02477				-0.207247
M35V	35	Yes	Reviewed By Expert Panel	Likely Pathogenic	Hereditary cancer-predisposing syndrome|Inborn genetic diseases|Macrocephalus|Broad thumb|Broad hallux|Arnold-Chiari malformation|Sacral lipoma|Dolichocephaly|Iris coloboma|PTEN hamartoma tumor syndrome|not provided	Yes	17*	Large intestine, Prostate,Breast, Biliary tract, CNS, Lung, Endometrium, Liver and Pancreas	Carcinoma and Glioma	No	NA	NA	NA	NA	Likely Pathogenic	Likely Pathogenic	ClinVar - M35T-Likely pathogenic M35R/L-Pathogenic M35I-VUS COSMIC- M35I 7* M35K/R 1* M35L 2*	NA	0.208402	0.0234575	VUS	Dominant Negative	-0.547619	NA	NA	-1.26866
G36E	36	Yes	Conflicting interpretations of pathogenicity	Conflicting interpretations of pathogenicity	Hereditary cancer-predisposing syndrome|not specified	Yes	6*	CNS, endometrium, stomach and soft tissue	Carcinoma, Haemangioendothelioma and Glioma	No	NA	NA	NA	NA	NA	NA	ClinVar - G36R-Pathogenic COSMIC - G36R 16* G36V 5 *	NA	-0.143616	-0.0150416	Pathogenic	LOF	0.0782918	below null	-0.187521	-1.79744				-0.11114
P38H	38	No	NA	NA	NA	Yes	2*	Not Provided	Malignant melanoma	No	NA	NA	NA	NA	NA	NA	ClinVar - P38T/S/L-VUS P38R-Likely pathogenic COSMIC P38F/T 1* P38R 2* P38L 6* P38S 20*	NA	-0.199249	-0.0138973	Pathogenic	Dominant negative	-0.378378	below null	-0.257287	-4.7834				-0.13787
G44D	44	Yes	Multiple submitters, no conflicts	Pathogenic	PTEN hamartoma tumor syndrome|not provided	Yes	7*	CNS, endometrium, vulva, large intestine and thyroid	Carcinoma, In situ neoplasm and Glioma	No	NA	NA	NA	NA	NA- Refer to additional comments	NA- Refer to additional comments	ClinVar - G44S - VUS	Clingen paper has a G44= synonymous mutation whih they classified as likely benign	0.375095	0.0448434	Pathogenic	LOF	1.73472e-18	LOF	0.163274	-3.08033		26	0.968	-0.146363
R47K	47	Yes	Conflicting interpretations of pathogenicity(Last reviewed: Mar 25, 2020)	Pathogenic	not provided	Yes	3*	Brain	Carcinoma and Glioma	No	NA	NA	NA	NA	NA	NA	ClinVar - R47K/G-Pathogenic COSMIC - R47G 3* R47M/S2*	NA	0.271986	0.028478	Pathogenic	LOF	-0.0818505	LOF	0.000451493	-1.357		32	0.992	-0.104012
R47W	47	No	NA	NA	NA	No	NA	NA	NA	No	NA	NA	NA	NA	NA	NA	ClinVar - R47G-Pathogenic COSMIC - R47G/K 3* R47M/S2*	NA	-0.0416575	-0.00427859	Pathogenic	LOF	-0.0533808	LOF	0.0682304	-4.79472				-0.275067
Y65C	65	Yes	single submiiter	VUS	PTEN hamartoma tumor syndrome	Yes	1*	Large intestine	Carcinoma	No	NA	NA	NA	NA	NA	NA	ClinVar - Y365N-VUS COSMIC Y65D 3* Y65N 1*		0.731233	0.0706747	VUS	Partial LOF	0.676303	WT	1.0539	0.178006		23	0	0.683156
Y68H	68	Yes	Multiple submitters, no conflicts	Pathogenic	Cowden syndrome 1|Hereditary cancer-predisposing syndrome|PTEN hamartoma tumor syndrome|not provided	Yes	22*	All tissue types	Carcinoma, Liposarcoma and Glioma	No	NA	NA	NA	NA	NA	NA	ClinVar - Y68S/N-VUS Y68S-Likely Pathogenic COSMIC - Y68C 7* Y68D 1* Y68N 4*		-0.254862	-0.0261228	Pathogenic	LOF	-0.0945946	LOF	0.0488794	-3.36341		28	0.999	0.0661825
Y68N	68	Yes	single submiiter	VUS	not provided	Yes	4*	Rectum	Carcinoma	No	NA	NA	NA	NA	NA	NA	ClinVar - Y68H-Pathogenic Y68S-VUS Y68S-Likely Pathogenic COSMIC - Y68C 7* Y68D 1* Y68H 22*		-0.320319	-0.031615	Pathogenic	Dominant Negative	-0.305733	below null	-0.20619	-4.92008			1	0.0531754
Y68X	68	No	NA	NA	NA	No	NA	NA	NA	No	NA	NA	NA	NA	NA	NA	ClinVar - Y68H-Pathogenic Y68S/n-VUS Y68S-Likely Pathogenic COSMIC - Y68C 7* Y68D 1* Y68H 22* Y68N 4*	It is a nonsense mutation	0.349315	0.0371055		NA	NA	NA	NA	-3.37998
L70V	70	No	NA	NA	NA	No	NA	NA	NA	No	NA	NA	NA	NA	NA	NA	ClinVar - L70F-VUS L70P-Pathogenic COSMIC L70F5* L70H/I 2* L70P1*		0.0397734	0.00258878	VUS	Partial LOF	0.461342	Partial LOF	0.648596	0.156968		22	0.371	0.581057
E73K	73	No	NA	NA	NA	Yes	1*	Breast	Carcinoma	No	NA	NA	NA	NA	NA	NA	COSMIC - E73V 1* E73Q 3*	NA	1.0199	0.0963472	VUS	Partial LOF	0.647687	WT	0.890107	0.30748		32	0.992	1.00166
D92N	92	No	NA	NA	NA	Yes	7*	CNS, Large intestine, breast and soft tissue	Carcinoma, Liposarcoma and Glioma	No	NA	NA	NA	NA	NA	NA	ClinVar - D92Y-VUS D92G/A-Likely Pathogenic COSMIC - D92A 1* D92E 23* D92G/H 7* D92V 8* D92Y8*	NA	-0.210255	-0.0157452	Pathogenic	LOF	0.0585586	LOF	0.0862988	-0.61059			1	-0.120767
H93Y	93	Yes	Single submiiter	Likely Pathogenic	PTEN hamartoma tumor syndrome	Yes	10*	Endometrium, Skin, CNS and kidney	Carcinoma, Primitive neuroectodermal tumour-medulloblastoma, glioma and Malignant melanoma	No	NA	NA	NA	NA	NA	NA	ClinVar - H93N-Likely pathogenic H93D/P-VUS H93R-Pathogenic COSMIC H93D/L/P 1* H93R 25* H93Q 5*	NA	-0.209961	-0.0196877	Likely Pathogenic	Dominant Negative	-0.174403	WT	0.913278	-2.46006		27	0.998	-0.096113
H93Q	93	No	NA	NA	NA	Yes	5*	Endometrium, thryoid and CNS	Carcinoma and Glioma	No	NA	NA	NA	NA	NA	NA	ClinVar - H93Y/N-Likely pathogenic H93D/P-VUS H93R-Pathogenic COSMIC H93D/L/P 1* H93R 25* H93Y 10*	NA	0.0627404	0.00471656	Likely Pathogenic	Dominant Negative	-0.472337	Partial LOF	0.539846	-0.0912018				0.0828878
H93R	93	Yes	Reviewed By Expert Panel	Pathogenic	Macrocephaly/autism syndrome|PTEN hamartoma tumor syndrome	Yes	25*	CNS, thryroid, breast, upper digestive tract, endometrium, lung, urinary tract, Biliary tract, stoamch and skin	Carcinoma and Glioma	No	NA	NA	NA	NA	NA	NA	ClinVar - H93Y/N-Likely pathogenic H93D/P-VUS COSMIC H93D/L/P 1* H93Q 5* H93Y 10*	NA	-0.359511	-0.027831	Pathogenic	LOF	-0.0473373	WT	1.08501	0.0302778				-0.0194671
I101T	101	Yes	Multiple submitters, no conflicts	Pathogenic	PTEN hamartoma tumor syndrome|Hereditary cancer-predisposing syndrome	Yes	14*	CNS, Large intestine, Haematopoietic and lymphoid, Biliary tract and soft tissue	Carcinoma, Germ cell tumour, Sarcoma, Lymphoid neoplasm and Glioma	No	NA	NA	NA	NA	NA	NA	ClinVar - I101N-VUS COSMIC I101M/N 2* I101S 1*	NA	-0.0608302	-0.00459262	Pathogenic	Partial LOF	0.130631	Partial LOF	0.22827	-3.10862			1	0.378927
I101F	101	No	NA	NA	NA	No	NA	NA	NA	No	NA	NA	NA	NA	NA	NA	ClinVar - I101T-Pathogenic I101N-VUS COSMIC I101M/N 2* I101S 1* I101T 14*	NA	0.459065	0.0327111		NA	NA	NA	NA	-2.38088
D107V	107	Yes	Reviewed By Expert Panel	Pathogenic	PTEN hamartoma tumor syndrome|not provided	Yes	2*	Endometrium	Carcinoma	No	NA	NA	NA	NA	NA	NA	ClinVar - D107Y-conflicting interpretations of pathogenicity COSMIC - D107A/E 1* D107H/N 2* D107Y 8*	NA	-0.209826	-0.0153958	Pathogenic	Dominant Negative	-0.248521	LOF	0.0305436	-2.85186		31	0.999	-0.0895244
D107G	107	No	NA	NA	NA	No	NA	NA	NA	No	NA	NA	NA	NA	NA	NA	ClinVar - D107V-Pathogenic D107Y-conflicting interpretations of pathogenicity COSMIC - D107A/E 1* D107H/N/V 2* D107Y 8*	NA	0.476638	0.0331861	Likely Pathogenic	Partial LOF	0.234875	Partial LOF	0.691745	0.115539				0.606819
H118P	118	No	NA	NA	NA	No	NA	NA	NA	No	NA	NA	NA	NA	NA	NA	ClinVar - H118Y/R-VUS COSMIC - H118D 2* H118L 4*	NA	-0.133363	-0.0112328	Pathogenic	LOF	0.404762	Partial LOF	0.350474	-1.59323		24	0.033	0.299534
A121P	121	No	NA	NA	NA	Yes	3*	Breast, CNS	Carcinoma and Glioma	No	NA	NA	NA	NA	NA	NA	Clinvar - A12G-pathogenic, Cosmic - A121T 4*, A121E 2*	NA	0.921612	0.085316	Pathogenic	Partial LOF	0.132859	Partial LOF	0.450976	-1.98165				0.619369
A121E	121	No	NA	NA	NA	Yes	2*	Upper aerodigestive tract	Carcinoma	No	NA	NA	NA	NA	NA	NA	Clinvar - A12G-pathogenic, Cosmic - A121T 4*, A121P 3*	NA	-0.013377	-0.00118071	Pathogenic	LOF	0.0355872	LOF	0.00355599	-1.67061				-0.175509
H123Y	123	Yes	Multiple submitters, no conflicts	Pathogenic	not provided|PTEN hamartoma tumor syndrome	Yes	12*	Endometrium, breast, lung, CNS, ovary and upper aerodigestive tract	Carcinoma and Glioma	No	NA	NA	NA	NA	NA	NA	ClinVar - H123D/q-Pathogenic H123R-Likely pathogenic COSMIC - H123D/L/N 1* H123R 4 *	NA	-0.295581	-0.0219102	Pathogenic	Dominant Negative	-0.353733	LOF	-0.0234441	-4.5444		25	0.996	0.117181
H123Q	123	Yes	Single submiiter	Pathogenic	PTEN hamartoma tumor syndrome	No	NA	NA	NA	No	NA	NA	NA	NA	NA	NA	ClinVar - H123D/Y-Pathogenic H123R-Likely pathogenic COSMIC - H123D/L/N 1* H123R 4 * H123Y 12*	NA	0.0275322	0.00267775	VUS	Dominant Negative	-0.264264	LOF	0.122577	-1.32074		25	0.998	0.158518
C124S	124	Yes	Multiple submitters, no conflicts	Likely Pathogenic	Hereditary cancer-predisposing syndrome|Cowden syndrome 1	Yes	25*	Endometrium, breast, CNS, prostrate, thyroid and stoamch	Carcinoma and Glioma	No	NA	NA	NA	NA	NA	NA	ClinVar - C124R-pathogenic C124G/Y-Likely pathogenic COSMIC - C124F/G 2* C124S 25* C124Y 5 *	NA	-0.440364	-0.0343461	Pathogenic	dominant negative	-0.586862	LOF	0.0390364	-4.89564		28	0.999	-0.0662952
C124R	124	Yes	Reviewed By Expert Panel	Pathogenic	Cowden syndrome 1|Hereditary cancer-predisposing syndrome|PTEN hamartoma tumor syndrome|not provided	Yes	2*	Endometrium	Carcinoma and Malignant melanoma	No	NA	NA	NA	NA	NA	NA	ClinVar - C124S/G/Y-Likely pathogenic COSMIC - C124F/G 2* C124S 25* C124Y 5 *	NA	0.168093	0.0164212	Pathogenic	Dominant Negative	-0.236686	LOF	0.110268	-4.45141				-0.195744
C124S-4A	124	NA		NA	NA	NA	NA	NA	NA	No	NA	NA	NA	NA	NA	NA	NA	NA	-0.0619583	-0.0052333	Pathogenic	Dominant Negative	-0.568047	below null	-0.227811	NA			0.244	0.00355743
A126P	126	No	NA	NA	NA	Yes	3*	Endometrium, Skin, CNS	Carcinoma and Glioma	No	NA	NA	NA	NA	NA	NA	ClinVar - A126S-VUS , A126V/T- Conflicting interpretation COSMIC - A126G 3* A126D 6* A126S 13* A126T 23* A126V 8*	NA	0.389191	0.0353423	Pathogenic	Dominant Negative	-0.30696	LOF	-0.148728	-2.31432			1	-0.150267
A126D	126	No	NA	NA	NA	Yes	6*	Breast	Carcinoma	No	NA	NA	NA	NA	NA	NA	ClinVar- A126S-VUS , A126V/T- Conflicting interpretation COSMIC - A126G 3* A126P 3* A126S 13* A126T 23* A126V 8*	NA	0.0819564	0.00667246	Pathogenic	Dominant Negative	-0.330961	LOF	-0.0167002	-1.02747				0.042114
G127R	127	Yes	Multiple submitters, no conflicts	Likely Pathogenic	PTEN hamartoma tumor syndrome|Hereditary cancer-predisposing syndrome|not provided	Yes	8*	CNS, Upper aerodigestive tract, breast, stoamch and endometrium	Carcinoma, Germ cell tumour and Glioma	No	NA	NA	NA	NA	NA	NA	ClinVar - G127E-Likely Pathogenic G127V-VUS COSMIC - G127A-1* G127E-14* G127V-12*	NA	-0.482834	-0.0361072	Pathogenic	Dominant Negative	-0.106762	LOF	0.0496693	-2.23301				-0.145727
G129E	129	Yes	Multiple submitters, no conflicts	Pathogenic	Hereditary cancer-predisposing syndrome|not provided|Cowden syndrome 1|PTEN hamartoma tumor syndrome	Yes	14*	Breast, lung, cervix, CNS, liver and endometrium	Carcinoma and Malignant melanoma	No	NA	NA	NA	NA	NA	NA	ClinVar - G129R-Pathogenic G129V-Pathogenic/VUS COSMIC - G129A 2* G129R 22* G129V 5*	NA	-0.295444	-0.0213947	Pathogenic	Dominant negative	-0.450974	below null	-0.213707	-5.40976		32	1	-0.167143
G129R	129	Yes	Multiple submitters, no conflicts	Pathogenic	Inborn genetic diseases|Hereditary cancer-predisposing syndrome|not provided|PTEN hamartoma tumor syndrome	Yes	22*	Breast, Thyroid, eye, CNS, endometrium and soft tissue	Carcinoma, Gastrointestinal stromal tumour, glioma and Malignant melanoma	No	NA	NA	NA	NA	NA	NA	ClinVar - G129E-Pathogenic G129V-Pathogenic/VUS COSMIC - G129A 2* G129E 14* G129V 5*	NA	-0.0159743	-0.00157821	Pathogenic	Dominant Negative	-0.378698	LOF	-0.0980468	-1.47759		29	1	-0.0600758
R130L	130	Yes	Multiple submitters, no conflicts	Pathogenic	Uterine cervical neoplasms|Adenocarcinoma of prostate|Squamous cell carcinoma of the head and neck|Breast neoplasm|Renal cell carcinoma, papillary, 1|Squamous cell lung carcinoma|Malignant neoplasm of body of uterus|Neoplasm of the large intestine|PTEN hamartoma tumor syndrome|Endometrial carcinoma|Small cell lung cancer|Malignant tumor of floor of mouth|Adenocarcinoma of stomach|Malignant melano…	Yes	31*	All tissue types	Carcinoma, Gastrointestinal stromal tumour, glioma and Malignant melanoma	No	NA	NA	NA	No	NA- Refer to additional comments	NA- Refer to additional comments	ClinVar - R130G/P/Q-Pathogenic COSMIC - R130G 223* R130P 18* R130Q 248* R130S 1* R130X 1*	Clingen paper has a R130Q which they classified as pathogenic	-0.113219	-0.00879932	Pathogenic	dominant negative	-0.189189	below null	-0.255608	-3.09814		34	0.999	0.266967
R130Q	130	Yes	Reviewed By Expert Panel	Pathogenic	Renal cell carcinoma, papillary, 1|Breast neoplasm|Hereditary cancer-predisposing syndrome|Squamous cell carcinoma of the head and neck|Uterine cervical neoplasms|Adenocarcinoma of prostate|Malignant neoplasm of body of uterus|Adenocarcinoma of stomach|Neoplasm|Cowden syndrome 1|PTEN hamartoma tumor syndrome|Small cell lung cancer|Squamous cell lung carcinoma|Uterine Carcinosarcoma|Ovarian Neopla…	Yes	248*	All tissue types	Carcinoma and Glioma	No	NA	NA	NA	No	Pathogenic	Pathogenic	ClinVar - R130G/L/P-Pathogenic COSMIC - R130G 223* R130L 31* R130P 18* R130S 1* R130X 1*	NA	-0.407882	-0.0283799	Pathogenic	Dominant Negative	-0.199288	LOF	0.0357224	-2.04016		34	0.998	-0.232938
T131I	131	Yes	Reviewed By Expert Panel	Pathogenic	PTEN hamartoma tumor syndrome|Macrocephaly/autism syndrome	Yes	3*	Not Provided	Carcinoma and Lymphoid neoplasm	No	NA	NA	NA	NA	NA	NA	ClinVar - T131S-VUS COSMIC T131A/P 1* T131N 5*	NA	-0.154321	-0.0117192	Pathogenic	dominant negative	-0.306306	LOF	-0.0367709	-1.91133		26	0.999	0.108718
M134T	134	Yes	Multiple submitters, no conflicts	Pathogenic	Hereditary cancer-predisposing syndrome|PTEN hamartoma tumor syndrome	Yes	1*	Large intestine	Carcinoma	No	NA	NA	NA	NA	NA	NA	ClinVar - M134R-Pathogenic M134I-Likely pathogenic/conflicting interpretations of pathogenicity COSMIC - M134L/R 2* M134I 12*		0.216945	0.0222706	Pathogenic	Dominant Negative	-0.177515	LOF	0.00545087	-1.47468		26	0.985	-0.163097
M134I	134	Yes	Conflicting interpetations	Two reports - Likely pathogenic and conflicting interpretations of pathogenicity	PTEN hamartoma tumor syndrome|not provided	Yes	12*	Large intestine, Urinary tract, Endometrium, Upper aerodigestive tract, Pancreas, Lung, Breast, Skin and Prostate	Carcinoma	No	NA	NA	NA	NA	NA	NA	ClinVar - M134R/T-Pathogenic COSMIC - M134L/R 2* M134T 1*		0.138795	0.0100897	Pathogenic	Dominant Negative	-0.242604	Partial LOF	0.232714	-1.71112				0.0357548
I135fs	135	No	NA	NA	NA	No	NA	NA	NA	No	NA	NA	NA	NA	NA	NA	ClinVar - I135V-Pathogenic I135K-Likely pathogenic COSMIC I135K 7* I135M/R 1* I135V 9*	It is a frameshift mutation	0.0941435	0.00773946		NA	NA	NA	NA	-4.33881		26	0.998
I135T	135	No	NA	NA	NA	No	NA	NA	NA	No	NA	NA	NA	NA	NA	NA	ClinVar - I135V-Pathogenic I135K-Likely pathogenic COSMIC I135K 7* I135M/R 1* I135V 9*	NA	0.213397	0.0154968	Benign	Partial LOF	0.571429	Partial LOF	0.808344	-0.828195		29	0.998	0.61574
Y138L	138	No	NA	NA	NA	No	NA	NA	NA	No	NA	NA	NA	NA	NA	NA	ClinVar- Y138H/C-VUS COSMIC Y138C 2* Y138D 4* Y138S 1*	NA	0.272051	0.0195948	Likely Pathogenic	LOF	0.0219359	Partial LOF	0.68217	-0.304427				0.44258
L139X	139	No	NA	NA	NA	No	NA	NA	NA	No	NA	NA	NA	NA	NA	NA	COSMIC - L139F 2* L139V 3* gnomAD -L139I	It is a nonsense mutation	-0.211918	-0.0178542		NA	NA	NA	NA	-3.94667
A151P	151	No	NA	NA	NA	No	NA	NA	NA	No	NA	NA	NA	NA	NA	NA	COSMIC - A151T 3* A151G 1* A151T 6*	NA	-0.238162	-0.0225421	Pathogenic	LOF	0.216418	Partial LOF	0.357063	-3.22036				0.251222
E157G	157	Yes	Conflicting interpetations	Conflicting interpretations of pathogenicity	Macrocephaly/autism syndrome|PTEN hamartoma tumor syndrome	No	NA	NA	NA	Yes	1	251176	3.98127e-06	0	NA	NA	COSMIC - E157K 1*	NA	0.643955	0.0493229	VUS	Partial LOF	0.63964	LOF	-0.187567	-0.345363			1	0.749107
T167N	167	Yes	Reviewed By Expert Panel	Pathogenic	Macrocephaly/autism syndrome|PTEN hamartoma tumor syndrome	Yes	1*	Endometrium	Carcinoma	No	NA	NA	NA	NA	NA	NA	COSMIC - T167A 11* T167I/S 2* T167P 1* gnomAD T167A	NA	-0.104901	-0.00737889	Pathogenic	Partial LOF	0.27027	Partial LOF	0.82171	-0.330359		27	0.123	0.4057
Q171E	171	Yes	Single submiiter	VUS	PTEN hamartoma tumor syndrome	Yes	4*	Endometrium, Skin and salivary gland	Carcinoma and Glioma	No	NA	NA	NA	NA	NA- Refer to additional comments	NA- Refer to additional comments	ClinVar - Q171P-VUS Q171P-Likely pathogenic COSMIC - Q171H 1* Q171K 3* Q171P 2* Q171R 8*	Clingen paper has a Q171X which they classified as pathogenic	0.200023	0.0170346	Pathogenic	LOF	-0.0769231	LOF	0.0488923	-2.30971			0.155	-0.33426
R173P	173	Yes	Multiple submitters, no conflicts	Pathogenic	Hereditary cancer-predisposing syndrome|PTEN hamartoma tumor syndrome	Yes	1*	Upper aerodigestive tract	Carcinoma	No	NA	NA	NA	NA	NA- Refer to additional comments	NA- Refer to additional comments	ClinVar - R173H/C-Pathogenic R173L-Likely pathogenic R173S-VUS COSMIC - R173C 80* R173H 70* R173L/S 1*	Clingen paper categorizes R173C as pathogenic	0.123306	0.0111817	Pathogenic	Dominant Negative	-0.270238	LOF	0.0221646	-3.97539		34	0.973	-0.235273
R173H	173	Yes	Multiple submitters, no conflicts	Pathogenic	PTEN hamartoma tumor syndrome|not provided|Neoplasm of brain	Yes	70*	All tissue types	Carcinoma and Glioma	Yes	2	251148	7.96343e-06	0	NA- Refer to additional comments	NA- Refer to additional comments	ClinVar - R173P/C-Pathogenic R173L-Likely pathogenic R173S-VUS COSMIC - R173C 80* R173L/P/S 1*	This variant is present in gnomAD but clinVar says it is pathogenic. Clingen paper describes R173C as pathogenic	0.924427	0.0767874	Likely Pathogenic	LOF	0.0436961	Partial LOF	0.775796	-1.33817		25	0.123	0.620304
Y176C	176	Yes	Multiple submitters, no conflicts	VUS	PTEN hamartoma tumor syndrome|Hereditary cancer-predisposing syndrome|not provided	Yes	2*	Breast and prostrate	Carcinoma	Yes	4	251210	1.59229e-05	0	NA	NA	COSMIC - Y176F 1*	NA	1.38169	0.102849	VUS	WT	0.95858	Partial LOF	0.798518	-1.29149			0.999	1.07395
Y180H	180	Yes	Multiple submitters, no conflicts	VUS	not provided|Hereditary cancer-predisposing syndrome|PTEN hamartoma tumor syndrome	No	NA	NA	NA	Yes	1	251234	3.98035e-06	0	NA	NA	ClinVar - Y180S/F-VUS	NA	-0.283299	-0.0272372	Benign	Partial LOF	0.750391	WT	0.943517	0.336045		34	0.998	0.887216
T202I	202	Yes	Single submiiter	Pathogenic	PTEN hamartoma tumor syndrome	Yes	1*	Endometrium and Biliary tract	Carcinoma	No	NA	NA	NA	NA	NA	NA	ClinVar - T202A/S-VUS	NA	0.691278	0.0880379	Benign	NA	NA	WT	0.958463	0.104464				0.617053
C211W	211	Yes	no info	Conflicting interpretations of pathogenicity	Hereditary cancer-predisposing syndrome|PTEN hamartoma tumor syndrome|not provided	No	NA	NA	NA	No	NA	NA	NA	NA	NA	NA	COSMIC - C211Y 1*	NA	0.97864	0.0797355	VUS	Partial LOF	0.313609	WT	0.921761	-1.00265				0.619068
Y240X	240	No	NA	NA	NA	No	NA	NA	NA	No	NA	NA	NA	NA	NA	NA	NA	It is a nonsense mutation	0.265094	0.028464		NA	NA	NA	NA	-4.5158
F241S	241	Yes	Reviewed By Expert Panel	Likely Pathogenic	Macrocephaly/autism syndrome|PTEN hamartoma tumor syndrome	Yes	5*	CNS, Large intestine, breast and endometrium	Carcinoma and Glioma	No	NA	NA	NA	NA	NA	NA	ClinVAr - F241L-VUS/Likelypathogenic F241I/V-VUS COSMIC F241L/V 1*	NA	-0.39275	-0.0283487	Pathogenic	Dominant Negative	-0.108108	Partial LOF	0.166413	-2.39943			1	-0.0292859
P246L	246	Yes	Reviewed By Expert Panel	Pathogenic	not provided|PTEN hamartoma tumor syndrome|Hereditary cancer-predisposing syndrome|Cowden syndrome 1	Yes	18*	Haematopoietic and lymphoid,Skin Endometrium, CNS, Upper aerodigestive tract, Endometrium Large intestine, Skin and Lung	Carcinoma,Glioma, Malignant melanoma and Lymphoid neoplasm	No	NA	NA	NA	NA	Likely Pathogenic	Pathogenic	ClinVar - P246T-VUS COSMIC - P246R 2* P246S 2*	NA	0.462501	0.0540689	Pathogenic	Partial LOF	0.0806643	Partial LOF	0.834561	-1.62165		22	0.116	0.456582
D252G	252	No	NA	NA	NA	Yes	6*	CNS, Salivary gland and Haematopoietic and lymphoid	Carcinoma,Glioma and Lymphoid neoplasm	No	NA	NA	NA	NA	NA	NA	ClinVar - D252V-VUS COSMIC - D252E 1* D252N 2* D252V 3* D252Y 7*	NA	0.714415	0.0597319	Pathogenic	Dominant Negative	-0.224852	Partial LOF	0.345937	-2.09141				0.411948
V255A	255	No	NA	NA	NA	Yes	2*	Liver and salivary gland	Carcinoma	No	NA	NA	NA	NA	NA	NA	ClinVar - V255E-Likely pathogenic COSMIC - V255E/G/I 1*	NA	0.561632	0.0455682	Pathogenic	LOF	-0.0495495	Partial LOF	0.549203	-1.29974		26	0.955	0.315059
W274L	274	Yes	Single submiiter	Pathogenic	PTEN hamartoma tumor syndrome	No	NA	NA	NA	No	NA	NA	NA	NA	NA	NA	ClinVar - W274R-VUS COSMIC W274C/R/S 1* W274G 3*	NA	0.522005	0.0344825	VUS	Partial LOF	0.373874	WT	0.890957	-3.977		24	0.999	0.929381
N276S	276	No	NA	NA	NA	Yes	1*	Central nervous system	Glioma	No	NA	NA	NA	NA	NA	NA	COSMIC - N276K 5*	NA	-0.314472	-0.0225439	Pathogenic	Partial LOF	0.252252	Below null	-0.174753	-1.06828				0.540746
F279I	279	No	NA	NA	NA	No	NA	NA	NA	No	NA	NA	NA	NA	NA	NA	COSMIC - F241S 1*	NA	1.04749	0.0901805	Likely Pathogenic	WT	0.869048	LOF	-0.0529569	-0.138645		27	0.777	0.887913
E285X	285	No	NA	NA	NA	No	NA	NA	NA	No	NA	NA	NA	NA	NA	NA	ClinVar - E285K-VUS COSMIC - E285K 1*	NA	0.521846	0.0474006		NA	NA	NA	NA	-3.98822		38	0.733
L295V	295	No	NA	NA	NA	Yes	1*	Urinary tract	Carcinoma	No	NA	NA	NA	NA	NA	NA	NA		1.07698	0.115978	VUS	WT	0.987671	GOF	1.20779	0.279309		28	0.999	0.462885
A309S	309	No	NA	NA	NA	No	NA	NA	NA	No	NA	NA	NA	NA	NA	NA	NA	NA	0.794144	0.0583996	VUS	WT	0.899408	WT	1.11484	-1.23396				0.346302
L320X	320	No	NA	NA	NA	No	NA	NA	NA	No	NA	NA	NA	NA	NA	NA	COSMIC - L320S 5* L320V 1*	It is a nonsense mutation	0.224841	0.02415		NA	NA	NA	NA	-2.23321
K322E	322	No	NA	NA	NA	Yes	1*	Brain	Glioma	No	NA	NA	NA	NA	NA	NA	NA	NA	1.27927	0.134255	VUS	Partial LOF	0.607143	WT	0.868061	-0.166802				0.200886
D326N	326	No	NA	NA	NA	No	NA	NA	NA	No	NA	NA	NA	NA	NA	NA	ClinVar - D326G - VUS COSMIC D326E/H 2* D326G/Y 3* D326V 1*	NA	-0.141123	-0.00996047	Pathogenic	LOF	-0.0473373	Partial LOF	0.414925	-0.929151		33	0.862	0.0156347
R335X	335	No	NA	NA	NA	No	NA	NA	NA	No	NA	NA	NA	NA	NA	NA	ClinVar - R335L-VUS R335Q-Pathogenic COSMIC - R335G/P 1*	It is a nonsense mutation	-0.132187	-0.00960936	Pathogenic	LOF	-0.0414201	LOF	-0.150594	-2.53612			0.956	0.316259
K342N	342	Yes	Single submiiter	VUS	not provided	Yes	4*	Haematopoietic and lymphoid, Breast, liver and endometrium	Carcinoma and Lymphoid neoplasm	No	NA	NA	NN	NA	NA	NA	ClinVar - K342T-VUS	NA	0.673821	0.0687168	Benign	WT	0.87574	WT	0.991616	-1.9083				0.650821
V343L	343	No	NA	NA	NA	No	NA	NA	NA	No	NA	NA	NA	NA	NA	NA	ClinVar - V343M/G-VUS COSMIC - V343G 1*	NA	0.591727	0.0579903		NA	NA	NA	NA	-0.0779321		25	0.914
L345V	345	Yes	Multiple submitters, no conflicts	VUS	Hereditary cancer-predisposing syndrome	No	NA	NA	NA	No	NA	NA	NA	NA	NA	NA	ClinVar - L345R-Pathogenic L345P-conflicting interpretations of pathogenicity COSMIC L345M/P/Q 1*		0.137682	0.0149758	Benign	WT	0.845238	Partial LOF	0.733775	-0.285257		23	0.005	0.65884
P354Q	354	Yes	Reviewed By Expert Panel	VUS	PTEN hamartoma tumor syndrome|not provided|not specified|Inborn genetic diseases|Cowden syndrome 1|Hereditary cancer-predisposing syndrome	No	NA	NA	NA	Yes	21	276260	7.60153e-05	0	NA	NA	ClinVar - P354L-VUS COSMIC - P354L 1* gnomAD - P354L/R	NA	0.714216	0.0884717	Benign	GOF	1.39175	WT	1.06149	0.0910609		33	0.979	1.15558
P357S	357	No	NA	NA	NA	Yes	2*	Lung	Carcinoma	No	NA	NA	NA	NA	NA	NA	ClinVar - P357T/A -VUS COSMIC - P357L 2* P357Q 1* gnomAD - P357T	NA	0.907369	0.0634675	Benign	WT	1.05917	WT	1.00846	-1.63773		22	0.238	0.62987
K402N	402	Yes	Multiple submitters, no conflicts	VUS	not provided	No	NA	NA	NA	No	NA	NA	NA	NA	NA	NA	ClinVar - K402E-VUS	NA	0.188309	0.022237	Benign	WT	1.02367	Partial LOF	0.723201	-1.2647		29	0.998
4A		No	NA	NA	NA	No	NA	NA	NA	No	NA	NA	NA	NA	NA	NA	NA	NA	3.73998	0.278252	VUS	GOF	1.98733	WT	1.01973	NA		23	0	Lethal
